# Supplementary material for: Impact of vaccine type on HIV-1 vaccine elicited antibody durability and B cell gene signature
Source: Sci Rep. 2020 Aug 3;10:13031. doi: 10.1038/s41598-020-69007-w (PMC7398916; doi:10.1038/s41598-020-69007-w)
Supplement: Supplementary file 1 — Supplementary Data Table S1. [file 41598_2020_69007_MOESM1_ESM.csv]

Additional data table S1. Differentially expressed genes identified between protein and MVA.
	baseMean	log2FoldChange	pvalue	padj	UP_in_MVA_or_Protein
TNFRSF4	85.31820866	0.956098015	0.003752916	0.049907332	MVA
VAMP3	3166.037085	0.548180784	0.000367698	0.010699026	MVA
H6PD	1617.631547	0.642755711	1.20E-05	0.000839166	MVA
AGTRAP	7495.200809	0.541000303	0.00334895	0.047157803	MVA
IFI6	5193.19013	1.050247462	0.000488687	0.013248563	MVA
CSF3R	7841.66411	0.676954961	0.002504851	0.038814308	MVA
PPT1	22996.10087	0.619021949	0.000707313	0.016883093	MVA
PLK3	902.5433839	0.939551577	0.00114616	0.023376354	MVA
SPATA6	243.7873914	0.919482021	2.78E-05	0.00161914	MVA
NFIA	267.4168746	0.993336686	0.0012434	0.024777564	MVA
LEPROT	2047.55751	0.602562248	0.00071876	0.016986145	MVA
IFI44L	699.3131438	1.603906504	0.001181664	0.023950715	MVA
LRRC8C	1034.124831	0.646813805	0.000641449	0.01580249	MVA
TGFBR3	1772.790548	1.004777967	0.000235265	0.007885731	MVA
SORT1	2416.163441	0.768714645	0.000435935	0.01215217	MVA
CD101	1185.830907	0.865131909	0.000111225	0.004550518	MVA
MCL1	12761.21179	0.608589594	0.000150873	0.005685613	MVA
S100A11	13539.32411	0.587161966	0.001452927	0.027459873	MVA
S100A6	22605.90034	0.504357039	0.003418674	0.047629661	MVA
S100A4	39293.31292	0.522930552	0.001694543	0.030280747	MVA
ADAM15	2093.994523	0.521116756	0.002407217	0.037735068	MVA
SEMA4A	3665.890047	0.632055779	0.002236209	0.036023717	MVA
GLMP	682.1870123	0.68647786	0.001128733	0.023182943	MVA
ETV3	450.6242224	0.631911341	0.000250781	0.008201104	MVA
FCER1G	19403.14002	0.66147085	0.001127739	0.023182943	MVA
GLUL	10928.41819	0.725529674	0.000207909	0.007311272	MVA
PTGS2	1071.22205	1.865141001	7.60E-07	0.000114939	MVA
RGS2	23433.28203	0.794770762	0.000569168	0.014677849	MVA
G0S2	6332.482975	2.3188095	3.02E-05	0.001681176	MVA
RHOU	139.6018773	0.909574603	0.002260006	0.036204142	MVA
CCSAP	362.8702581	0.773633723	0.003539793	0.048647188	MVA
RP11-295G20.2	179.5460703	0.643417686	0.002642503	0.040224765	MVA
CMPK2	939.4409843	0.987804029	0.001785883	0.03123396	MVA
ID2	14361.36962	0.587486687	0.001643081	0.029745163	MVA
SLC35F6	694.1331064	0.636009791	0.000239664	0.007939698	MVA
FOSL2	3033.895667	1.016755908	0.000287842	0.009078425	MVA
CCDC88A	1114.564333	0.559492319	0.003048138	0.044297362	MVA
CEP68	1084.445936	0.612526876	0.000771727	0.017829218	MVA
AAK1	565.5301311	0.805632425	9.09E-07	0.000130933	MVA
MXD1	1908.607429	0.97192345	9.59E-05	0.004107154	MVA
GNLY	11480.16133	0.817248472	0.001525266	0.028454326	MVA
SOWAHC	126.6353545	1.490195578	0.001099683	0.022884549	MVA
IL1B	3943.837372	1.688203822	0.00030245	0.009359571	MVA
IL1RN	1432.130974	1.217387551	1.19E-05	0.000834963	MVA
CBWD2	427.5877705	0.520845185	0.000107564	0.004463544	MVA
CD302	1195.755338	0.634048489	0.001628341	0.029703115	MVA
RBMS1	2404.512829	0.654754328	1.45E-07	3.24E-05	MVA
DPP4	805.4679705	0.697222222	0.000705996	0.016882298	MVA
CYBRD1	1541.282805	0.726958119	0.00308161	0.044586729	MVA
NFE2L2	2598.593884	0.615667131	0.000101082	0.004235505	MVA
SPATS2L	251.2414618	1.044122007	0.001319599	0.025485127	MVA
BMPR2	454.9636392	0.831663187	0.000878802	0.019360137	MVA
ICOS	201.9647744	0.666745971	0.003160157	0.045098373	MVA
CATIP	102.8971346	0.955133314	0.00118711	0.023972661	MVA
SLC11A1	4934.035222	0.689797969	0.001457136	0.027459873	MVA
ARL4C	10115.10752	0.599149669	1.08E-05	0.000783699	MVA
ACKR3	132.799455	1.684812475	0.002468218	0.038462093	MVA
BHLHE40	2139.954994	0.896405386	0.000502515	0.01348791	MVA
SATB1	2048.46182	0.677866598	0.000764268	0.017759115	MVA
MYD88	14567.81766	0.517316173	0.000212201	0.007422509	MVA
CCR1	3701.247286	1.521538757	1.42E-07	3.23E-05	MVA
FRMD4B	503.9152459	0.752256839	0.003391868	0.047457281	MVA
NFKBIZ	9455.481131	1.358764983	8.33E-06	0.000644531	MVA
RAP2B	4408.179568	0.657076507	1.40E-07	3.23E-05	MVA
SKIL	769.4267697	0.564210049	0.000977358	0.02083341	MVA
FNDC3B	1183.068043	0.611041848	0.000867109	0.019231394	MVA
B3GNT5	421.6788598	1.893118886	5.67E-06	0.000497211	MVA
BST1	2800.322003	0.605354521	0.002425171	0.037881054	MVA
RBM47	2429.494319	0.57602357	0.002896067	0.04256055	MVA
IGFBP7	737.2178279	0.575455946	0.00164862	0.029745163	MVA
CXCL8	7751.946281	2.024429885	6.44E-07	0.000104543	MVA
CXCL2	451.1216809	2.993083694	1.58E-07	3.35E-05	MVA
AREG	473.7584154	1.212620809	0.002815644	0.041988387	MVA
CXCL10	299.7765645	2.467270431	0.000284996	0.009031968	MVA
RASGEF1B	1702.673832	1.367552125	3.91E-07	6.60E-05	MVA
TLR2	2665.938557	0.817010283	0.002888236	0.042537605	MVA
CTSO	1994.68647	0.503588063	0.000491742	0.013252856	MVA
FAM105A	2276.566295	0.682130749	0.000462123	0.012732422	MVA
FYB1	9408.370068	0.555806395	0.000905683	0.01985256	MVA
PTGER4	3107.903601	0.808646146	1.80E-06	0.000221047	MVA
IL6ST	1198.603812	0.52066776	0.003488966	0.048301982	MVA
SGTB	592.1731195	0.573627524	0.002884617	0.042537605	MVA
HEXB	6009.06628	0.629716496	9.57E-05	0.004107154	MVA
VCAN	22795.42976	0.706471856	0.002773141	0.041662947	MVA
RP11-213H15.3	206.3528167	1.366030522	0.002582273	0.039582809	MVA
PAM	558.7848318	0.850225261	0.001648678	0.029745163	MVA
TMED7	1431.712966	0.57889761	1.11E-05	0.000798082	MVA
TGFBI	10349.95584	0.680855574	0.001054947	0.022235043	MVA
TMEM173	2287.10357	0.527982865	0.003564297	0.048830866	MVA
CD14	34662.85353	0.748346549	0.000834472	0.018760639	MVA
RNF130	11832.90824	0.638143664	0.000702747	0.016863603	MVA
SCGB3A1	32.12950626	1.570047358	0.002944	0.043069504	MVA
NEDD9	1809.307757	0.581259228	0.000127735	0.00501586	MVA
TMEM170B	1559.043346	0.982086012	0.000899763	0.019788768	MVA
CD83	3757.052357	1.317486967	0.000525552	0.013907563	MVA
TPMT	1397.46356	0.687034003	0.000142779	0.005474738	MVA
E2F3	493.8007238	0.70166967	9.54E-05	0.004107154	MVA
IER3	623.7684048	1.062469078	0.000709959	0.016915553	MVA
TNF	1080.919685	1.064620671	0.000403396	0.011467705	MVA
LY6G5C	84.832974	0.788226112	0.002690273	0.04062281	MVA
PIM1	2005.364751	0.590665033	0.001541305	0.028591322	MVA
TREM1	2021.148888	0.990270392	0.000119777	0.004802756	MVA
SUPT3H	206.4535427	0.627870672	0.002539116	0.039057848	MVA
RUNX2	414.4232358	1.279796987	7.41E-07	0.000113257	MVA
PLA2G7	825.311374	0.835442673	0.003402815	0.047460915	MVA
OGFRL1	3926.472132	0.732869209	7.87E-05	0.00350715	MVA
PRDM1	1046.064079	0.793992221	0.000349521	0.010376743	MVA
CEP85L	1295.654542	0.511087877	0.000498609	0.01341045	MVA
SGK1	5173.029307	1.547352694	1.61E-05	0.001044485	MVA
TNFAIP3	9831.685595	1.217794016	0.00034068	0.010160143	MVA
STX11	9267.796473	0.771576822	0.000767706	0.017776175	MVA
SOD2	6035.130378	0.65463144	0.001453741	0.027459873	MVA
QKI	3391.116167	0.596599389	0.000821218	0.018589775	MVA
AHR	721.8118131	0.80418809	0.000108849	0.004487723	MVA
CPVL	17439.68369	0.608757435	0.003717649	0.049588759	MVA
UPP1	1855.104716	0.627166131	0.001914066	0.032614106	MVA
NAMPT	3541.602715	1.232086288	4.50E-06	0.000432316	MVA
AC058791.1	27.00517741	1.297172544	0.001096929	0.022863397	MVA
KBTBD11	531.2461096	0.962323683	0.001281851	0.025125045	MVA
MYOM2	499.5729845	2.326734788	0.000291099	0.009137299	MVA
EGR3	140.2471443	1.992199861	0.001075415	0.022563479	MVA
DCTN6	272.9443297	0.543421297	0.001767515	0.030995134	MVA
RAB11FIP1	3437.162024	0.525843132	0.0003164	0.009654959	MVA
ADAM9	822.1764865	0.724505363	0.002257789	0.036204142	MVA
SGK3	1502.302669	0.664156816	0.001128703	0.023182943	MVA
TMEM55A	622.3672199	0.66543965	0.000150679	0.005685613	MVA
CPQ	1683.373689	0.508055698	0.002546218	0.039121338	MVA
TRPS1	619.1379716	0.795934814	0.003722712	0.049605985	MVA
TRIB1	2296.534804	1.262322405	3.01E-07	5.28E-05	MVA
TMEM71	1888.60615	0.657223629	4.95E-05	0.002413356	MVA
CNTLN	215.6593339	0.771559186	0.001146422	0.023376354	MVA
C9orf72	1696.114032	0.645385556	0.000284636	0.009031968	MVA
GLIPR2	8551.49871	0.547702883	0.001115181	0.023097424	MVA
ANXA1	18899.31006	0.555404325	0.000610706	0.015391449	MVA
GNAQ	819.0065628	0.831305587	4.78E-07	7.85E-05	MVA
GOLM1	772.2477542	0.787773404	0.001534658	0.028548538	MVA
S1PR3	517.6776221	1.243968234	0.000329427	0.009954998	MVA
CARD19	1608.353942	0.571727084	0.001122637	0.023178842	MVA
KLF4	1109.693344	0.78098642	0.000857932	0.019060006	MVA
TNFSF8	1184.632822	0.663848965	2.90E-05	0.001665495	MVA
TLR4	3451.59299	1.001214104	0.000212975	0.00742982	MVA
RP11-492E3.1	897.5232318	0.704358944	0.000618708	0.015470062	MVA
ASB13	798.005583	0.786305153	0.001315806	0.025462515	MVA
OTUD1	1568.427644	0.683721031	0.000343673	0.010226209	MVA
MPP7	1140.106797	0.688729161	0.000487423	0.013245004	MVA
CSGALNACT2	1995.003537	0.523823301	0.000635	0.0157272	MVA
RASSF4	3480.516457	0.695088303	0.000383729	0.011048236	MVA
SRGN	29313.70853	0.975866917	2.19E-05	0.001335493	MVA
PSAP	239970.7343	0.689199705	0.000238166	0.00793002	MVA
MICU1	1617.024944	0.528042131	0.000177547	0.006504449	MVA
PPIF	1760.994623	1.009059322	0.000141877	0.005472033	MVA
LIPA	8780.031314	0.656511679	3.36E-05	0.001834787	MVA
FAM45A	1047.100338	0.541568302	0.000360937	0.010619782	MVA
PLEKHA1	1271.44788	0.601177267	0.000218148	0.007590065	MVA
CTBP2	865.7541658	0.639193668	0.002201438	0.035569177	MVA
PTPRE	2803.647773	1.019762303	7.21E-06	0.000589076	MVA
IFITM1	3365.761511	0.530924053	0.003580697	0.048894026	MVA
PHLDA2	95.16167553	2.074280247	0.000112688	0.00457429	MVA
DENND5A	3317.419941	0.574245222	1.73E-05	0.001092594	MVA
MICAL2	1294.260735	0.575417257	0.003703146	0.049495702	MVA
SPTY2D1	816.8677002	0.555377486	0.000829694	0.018749382	MVA
LIN7C	1130.778562	0.656729774	0.000626464	0.015575145	MVA
CD59	290.5981573	0.620695552	0.003330866	0.047003808	MVA
RP11-750H9.5	495.8173164	0.668168338	0.002687852	0.04062281	MVA
PTPRJ	2033.394492	0.701786538	0.000144487	0.005522783	MVA
SLC43A3	1163.360136	0.559362475	0.000951274	0.020409711	MVA
SERPING1	483.4146417	1.401591639	0.001956671	0.033034842	MVA
MPEG1	33308.20811	0.611727532	0.003160243	0.045098373	MVA
CD6	2257.48219	0.575954441	0.002655303	0.040331698	MVA
FTH1	16745.08486	0.554332086	0.0006335	0.015720356	MVA
AP5B1	2332.615174	0.530041797	0.001235441	0.024683889	MVA
FOSL1	117.5019976	2.472965865	5.29E-05	0.002531102	MVA
GAB2	317.9864406	0.705592415	0.001309538	0.025462515	MVA
IL10RA	14921.4881	0.579696426	1.57E-05	0.00103069	MVA
MPZL3	289.8878593	0.797062399	0.002316276	0.036925657	MVA
CD3D	2530.919317	0.562079288	0.003635661	0.049210396	MVA
SORL1	8620.829596	0.691774597	9.67E-08	2.54E-05	MVA
CRTAM	303.0856162	0.945949818	1.90E-05	0.001189881	MVA
APLP2	18217.5351	0.624754999	0.000675186	0.016377476	MVA
CD4	13209.85809	0.608522595	0.000392848	0.01123205	MVA
CD163	3165.812734	0.795487367	0.000601931	0.01528301	MVA
SLC2A3	7308.122998	0.666185098	0.002500415	0.038814308	MVA
CLEC7A	2605.750132	0.895785682	0.000307064	0.00944158	MVA
OLR1	56.28554708	1.664014037	3.42E-05	0.001856406	MVA
GABARAPL1	699.3077666	0.814904357	0.000420318	0.011786826	MVA
GOLT1B	619.0333389	0.649831484	0.000199413	0.007093768	MVA
GALNT6	473.2795453	0.649142244	0.003085003	0.044586768	MVA
NR4A1	1335.295767	1.151789809	0.000173837	0.006404211	MVA
CD63	7082.693337	0.599960261	0.000436118	0.01215217	MVA
NAB2	160.8701399	1.36120585	0.00287522	0.042537605	MVA
LRP1	1425.135464	0.830064778	0.00364877	0.049210396	MVA
GNS	11839.66089	0.528755789	0.001599014	0.029249288	MVA
GLIPR1	5846.885122	0.520529381	0.001824002	0.031648112	MVA
PHLDA1	197.2262607	1.946536396	2.14E-06	0.000253473	MVA
DUSP6	6821.223179	1.371713296	9.19E-06	0.000690532	MVA
RP11-591N1.1	2988.07056	0.579035579	0.00137824	0.026346817	MVA
RP11-181C3.4	664.7560536	1.100483821	0.002078808	0.034292484	MVA
SELPLG	14215.39887	0.522042658	0.000250465	0.008201104	MVA
OAS3	2828.021721	0.963179289	0.000522895	0.013870953	MVA
PLBD2	618.3455648	0.696722626	0.000224574	0.00769165	MVA
OASL	898.9989771	1.210900318	0.000542531	0.014179813	MVA
GPR109B	277.2482064	0.986529924	0.000620134	0.015476276	MVA
ADGRD1	121.0193644	1.484097879	0.001710603	0.030320552	MVA
SPATA13	988.8395698	0.539067898	0.000874239	0.019308269	MVA
RP11-156K23.3	163.6570152	1.232192489	6.65E-05	0.003037911	MVA
ARHGAP5	805.8481306	0.63098792	0.000451668	0.01255884	MVA
NFKBIA	33449.16421	1.036260505	0.000295234	0.009245045	MVA
PTGER2	2447.73131	0.824666485	2.27E-06	0.000261985	MVA
LGALS3	6524.758914	0.674698344	0.000540552	0.014179813	MVA
PELI2	823.8289839	0.662647056	0.003487259	0.048301982	MVA
SNAPC1	112.33443	0.764518797	0.001576615	0.028994581	MVA
ZFP36L1	3649.036796	0.50609099	0.00362829	0.049210396	MVA
NPC2	4882.035878	0.557090825	0.003310218	0.046863279	MVA
SERPINA1	37593.50947	0.677671598	0.002655661	0.040331698	MVA
TCL1A	1372.046193	0.853809456	0.000226185	0.007715852	MVA
PLCB2	2800.626072	0.58635077	0.002508528	0.038814308	MVA
EHD4	1359.73283	0.764519423	6.52E-06	0.000553563	MVA
RORA	863.9818458	0.758232543	0.000874979	0.019308269	MVA
RNU5B-1	23.07258324	1.116347564	0.001189988	0.023972661	MVA
BCL2A1	3565.900132	0.902018035	0.000124349	0.004940906	MVA
ARPIN	221.0510401	1.219543048	0.000184722	0.006711233	MVA
SLCO3A1	1446.911266	0.533570479	0.002006241	0.033612844	MVA
TNFRSF12A	60.54401128	1.806265569	0.002385116	0.037636585	MVA
LINC00921	83.00947451	0.883689582	0.003337045	0.047040537	MVA
SPN	3073.887295	0.71219866	6.20E-06	0.000533148	MVA
QPRT	53.83976228	1.37008755	0.003512503	0.048474751	MVA
ITGAL	6260.511648	0.51802012	0.000245671	0.008097922	MVA
BBS2	612.5377714	0.566470941	0.003640959	0.049210396	MVA
CPNE2	711.3280256	0.761483333	0.000574711	0.014762896	MVA
ZFHX3	197.1917449	1.032801604	0.001031733	0.021850807	MVA
MAF	84.33256996	0.97174374	0.000816191	0.018564114	MVA
SPATA2L	346.1246988	0.897105059	0.001729081	0.030524663	MVA
SLC43A2	3712.309459	0.538250901	0.000744101	0.017413563	MVA
RILP	524.5264214	0.716539869	0.000506093	0.01352039	MVA
CXCL16	2497.216868	0.823717018	0.003194974	0.045525787	MVA
GAS7	2643.683706	0.65201817	0.001791399	0.031281138	MVA
HS3ST3B1	250.5344894	1.270037475	1.03E-08	4.11E-06	MVA
SPECC1	1106.491463	0.625182099	0.001362614	0.026088105	MVA
CPD	2018.475807	0.687576943	0.000476925	0.013040573	MVA
ADAP2	959.8803467	0.788435509	0.000223394	0.00769165	MVA
RFFL	564.7748411	0.527242718	0.000711735	0.016927205	MVA
SLFN5	2496.50079	0.661556182	0.003494685	0.048330279	MVA
CCL3	622.2255053	1.647108603	8.74E-05	0.003832449	MVA
CCL4	1398.335385	1.571422223	0.000224528	0.00769165	MVA
CWC25	487.0651407	0.606795594	0.003131417	0.045010267	MVA
CTD-2267D19.2	142.7907643	0.855895009	0.001845125	0.031808925	MVA
GRN	34045.48988	0.649286246	0.000972703	0.02080161	MVA
HOXB2	208.9009188	0.679545378	0.000907953	0.019869221	MVA
ERN1	1059.314596	0.554194361	0.00316155	0.045098373	MVA
PECAM1	12225.01107	0.702800933	0.00038414	0.011048236	MVA
AMZ2P1	399.839574	0.710709933	0.002086066	0.034294918	MVA
TTYH2	531.8989828	0.740651591	0.003372184	0.047332938	MVA
CD300C	2247.680344	0.653308134	0.002886559	0.042537605	MVA
CD300E	4193.404751	0.777467594	0.001206773	0.024238501	MVA
SOCS3	3500.187115	0.955017864	0.000365318	0.010653368	MVA
LGALS3BP	1153.373025	1.009209953	0.000542946	0.014179813	MVA
METRNL	822.3562434	0.976894149	0.001013272	0.021494435	MVA
LDLRAD4	533.2618335	0.654044329	0.00207798	0.034292484	MVA
RNF125	649.0240171	0.671979438	2.92E-05	0.001666101	MVA
MEX3C	491.7245284	0.718935985	0.000947455	0.020360985	MVA
RP11-850A17.1	23.44454435	1.787158432	0.00367473	0.049266105	MVA
ZNF516	518.7920354	0.713597338	0.003446289	0.047912886	MVA
GZMM	1171.520838	0.585249908	0.002762744	0.041573922	MVA
GADD45B	4122.934932	0.783463805	0.000135856	0.005270746	MVA
GNA15	728.5010067	0.644839419	0.001726418	0.030518609	MVA
ZNF557	195.6606742	0.711292418	0.001345092	0.025863526	MVA
ICAM1	1706.237185	1.105966909	0.000323444	0.009824319	MVA
PLPPR2	921.8849166	0.955532013	0.003479304	0.048269842	MVA
MAN2B1	6498.527047	0.541597251	0.000236236	0.007885731	MVA
ADGRE2	2808.410631	0.735658014	0.002035015	0.033885017	MVA
ZFP36	17158.03026	0.756681206	0.000227572	0.007721918	MVA
PLAUR	6297.07409	1.604819427	1.83E-06	0.000222209	MVA
FCGRT	12645.05679	0.627797657	0.000922088	0.020078316	MVA
LILRB4	1309.441244	0.84975877	5.49E-05	0.002615402	MVA
FCAR	1494.498874	1.331081424	7.63E-06	0.000613077	MVA
CTB-61M7.2	473.8749464	1.374621939	1.59E-05	0.001037672	MVA
SIRPA	1326.890341	0.67539379	0.003622087	0.049210396	MVA
PRNP	4382.488466	0.535653151	6.63E-06	0.00055733	MVA
CST3	32837.28009	0.591220049	0.003402953	0.047460915	MVA
MAFB	4709.770946	1.634969262	5.38E-11	6.86E-08	MVA
CASS4	189.6693813	0.983407331	0.002253322	0.036204142	MVA
HSPA13	794.2618671	0.612907823	1.39E-05	0.000934236	MVA
SAMSN1	1400.988711	0.762037146	0.002099391	0.03434227	MVA
BACH1	3798.199508	0.543618546	0.000760279	0.017729051	MVA
ITSN1	224.5822976	1.241317024	0.001591004	0.029143298	MVA
RUNX1	686.9076025	0.52010921	0.00315123	0.045098373	MVA
ETS2	2696.647307	0.989694851	0.001852767	0.031894757	MVA
ZBTB21	556.0656441	0.64350596	0.000187551	0.006776574	MVA
AGPAT3	1460.581464	0.557564419	0.00041641	0.011727234	MVA
IL17RA	5832.841277	0.569127108	0.002507928	0.038814308	MVA
CECR1	16079.90987	0.76343019	3.18E-05	0.001740864	MVA
BID	5857.281519	0.55440871	0.002527734	0.038928288	MVA
PPM1F	1532.595038	0.681511778	4.43E-05	0.002231691	MVA
OSM	2649.122433	1.687708357	1.92E-05	0.001198551	MVA
IL2RB	2954.601952	0.632637658	0.001998162	0.03352019	MVA
LGALS2	3045.192089	1.20294647	0.000153787	0.005732124	MVA
LGALS1	9505.228896	0.535245285	0.000595207	0.01517087	MVA
APOBEC3A	5449.551964	1.259039444	0.001425953	0.027101353	MVA
SYNGR1	589.2886107	0.775894457	0.000407914	0.011512636	MVA
NAGA	6798.601877	0.583609839	0.000682128	0.016461188	MVA
KIAA0930	998.8824266	0.594264264	0.001311486	0.025462515	MVA
PLXNB2	3764.874793	0.649918559	0.002197599	0.035550821	MVA
RPS6KA3	2020.172595	0.609987185	0.000189048	0.006793425	MVA
SAT1	18011.68721	0.703859246	0.001062282	0.022353815	MVA
MID1IP1	1058.818773	0.522556303	0.001845363	0.031808925	MVA
TIMP1	5434.149735	0.611386283	0.001919618	0.032614106	MVA
RP6-159A1.4	654.3158643	0.811450189	0.001001478	0.021278572	MVA
TCEAL4	313.4616073	0.561003119	0.000609084	0.015391449	MVA
ZNF185	2026.498416	0.778960625	0.003298109	0.04674216	MVA
THAP3	316.2567727	-0.760079618	0.001799092	0.031339946	Protein
AGMAT	314.6100049	-1.489291923	0.000107584	0.004463544	Protein
ID3	456.3979343	-1.889979451	4.00E-11	5.85E-08	Protein
MDS2	152.4458587	-1.400568968	0.000833097	0.018760639	Protein
CNR2	938.4195656	-1.337504445	2.54E-05	0.001509513	Protein
CD52	42444.14881	-0.591478874	0.00015208	0.005708471	Protein
SYTL1	3239.251545	-0.777056689	1.48E-06	0.000196006	Protein
CCDC28B	250.9007818	-0.946825825	6.73E-06	0.000560041	Protein
INPP5B	870.9806826	-0.8038463	0.000212041	0.007422509	Protein
USP24	951.6114127	-0.718250477	4.13E-05	0.002130614	Protein
BCAR3	174.1622965	-1.578756152	0.001893283	0.032380305	Protein
RP11-421L21.3	135.4321934	-1.119069317	0.002873357	0.042537605	Protein
NTNG1	228.14631	-3.142599397	3.98E-11	5.85E-08	Protein
PHGDH	496.9270666	-1.891982756	1.44E-05	0.000964654	Protein
FCRL5	1345.255429	-2.573649145	1.76E-13	5.79E-10	Protein
FCRL3	2396.404293	-1.336516722	4.68E-06	0.000439964	Protein
FCRL2	364.8140165	-1.491657988	6.02E-05	0.002799878	Protein
FCRL1	1521.041725	-1.208396067	0.000382852	0.011048236	Protein
AIM2	1646.448767	-1.571564509	5.55E-08	1.62E-05	Protein
SLAMF6	2327.811246	-0.692250605	0.002091842	0.03434227	Protein
TSTD1	1350.355614	-0.625442205	0.000454268	0.012577951	Protein
FCRLA	2587.13161	-0.845301107	0.003077881	0.044581816	Protein
C1orf112	130.8208813	-1.094787487	0.000544457	0.014179813	Protein
RALGPS2	2150.128199	-1.3791278	1.92E-06	0.000229901	Protein
LAMC1	376.85271	-1.674034508	0.000418517	0.011761389	Protein
RBBP5	1050.578677	-0.738604866	0.001043695	0.022033198	Protein
IL24	488.4043514	-0.936544418	5.76E-05	0.002727257	Protein
FCMR	9282.532842	-1.01366094	4.34E-06	0.000425604	Protein
TRAF5	1026.670835	-0.77276507	0.000732134	0.017225447	Protein
LYPLAL1	846.681796	-1.24350054	2.20E-12	5.78E-09	Protein
EPRS	3922.212154	-0.615116439	1.88E-07	3.70E-05	Protein
RAB3GAP2	1636.743618	-0.628396218	0.000142536	0.005474738	Protein
PARP1	6266.955484	-0.858568631	1.84E-07	3.70E-05	Protein
HEATR1	679.9766127	-0.617370886	0.001484834	0.027897906	Protein
AC108488.3	127.9757898	-0.863896432	0.001481741	0.027879633	Protein
ODC1	5968.1639	-0.708414233	0.000254797	0.008274285	Protein
SMC6	1264.638628	-0.922713672	2.12E-08	7.73E-06	Protein
LDAH	458.9389388	-0.633591735	0.002839617	0.042247328	Protein
EIF2B4	674.3723952	-0.570646792	0.000843343	0.018871503	Protein
IFT172	148.1559792	-1.437073235	0.001832757	0.031758128	Protein
LBH	3988.981851	-0.595759067	0.002053695	0.034084073	Protein
EHD3	2670.445882	-1.71885241	7.22E-10	4.66E-07	Protein
RASGRP3	1335.754426	-1.645159627	1.19E-07	2.90E-05	Protein
PRKD3	2557.91536	-0.843507307	1.11E-07	2.77E-05	Protein
AC079250.1	39.07263574	-0.901299402	0.003503932	0.048407261	Protein
BCL11A	1291.966861	-0.814591978	2.79E-05	0.00161914	Protein
AFTPH	1859.748353	-0.534223681	0.000118291	0.0047723	Protein
ARHGAP25	4187.142513	-0.534504945	0.000364381	0.010653368	Protein
ANXA4	5417.594921	-1.004303159	7.44E-10	4.66E-07	Protein
HTRA2	284.4974399	-0.817688351	0.000615892	0.015458417	Protein
EIF2AK3	481.0121094	-0.887164612	9.74E-05	0.004145233	Protein
IGKC	47862.18413	-1.269864485	0.001558161	0.028782209	Protein
IGKJ5	31.46409279	-1.789937206	1.38E-05	0.000932647	Protein
IGKJ4	36.85767451	-1.808747862	5.80E-05	0.002731944	Protein
IGKJ1	70.49139951	-0.947533888	0.003564037	0.048830866	Protein
IGKV4-1	3217.707461	-1.632942049	0.00028036	0.008928079	Protein
IGKV1-9	779.4592119	-3.165378785	2.18E-10	1.79E-07	Protein
IGKV3-11	1633.110292	-1.408996244	0.002520132	0.038928288	Protein
IGKV3-15	1535.442196	-1.461456472	0.000626407	0.015575145	Protein
IGKV1-16	482.7455936	-3.438033489	9.18E-09	3.77E-06	Protein
IGKV1-17	135.4031153	-1.981877505	0.000657974	0.016031447	Protein
IGKV3-20	4271.512269	-1.761167107	2.75E-05	0.001616973	Protein
IGKV1-27	251.872774	-2.275089881	5.22E-06	0.000470311	Protein
BIN1	4478.082426	-0.540897476	0.001551989	0.02874896	Protein
LIMS2	307.368812	-1.251257922	8.15E-05	0.003610848	Protein
AC068492.3	22.8371568	-1.912423942	0.000842554	0.018871503	Protein
CDCA7	366.3164293	-1.327379363	1.61E-05	0.001044485	Protein
C2orf88	430.3672779	-1.018974879	0.000719306	0.016986145	Protein
PIKFYVE	1327.81787	-1.017385656	1.86E-07	3.70E-05	Protein
MAP2	126.4115909	-2.306893506	4.73E-05	0.002347796	Protein
ANKZF1	737.3374978	-0.533611574	0.001419637	0.027020361	Protein
TUBA4A	5117.34815	-0.535414366	0.000205146	0.007233464	Protein
EPHA4	638.8088271	-1.201717281	0.000134205	0.005222079	Protein
SGPP2	78.25386136	-1.878494215	0.000239482	0.007939698	Protein
CUL3	1172.08725	-0.534073557	0.00010509	0.004387766	Protein
SP140	2012.82297	-1.23402153	2.87E-07	5.10E-05	Protein
AC017104.6	183.8469714	-1.497137689	6.30E-05	0.002905326	Protein
DGKD	2362.724154	-0.718845989	9.37E-06	0.000700031	Protein
TRNT1	686.6157338	-0.689533694	4.13E-08	1.29E-05	Protein
ITPR1	1912.427773	-0.781826057	0.000730551	0.017219001	Protein
OSBPL10	1497.97887	-1.225166459	0.000483285	0.013159756	Protein
ZNF860	204.2456019	-1.803584883	0.00071938	0.016986145	Protein
LARS2	443.4326635	-1.011409233	0.002684523	0.04062281	Protein
SMARCC1	6030.282395	-0.583664103	4.59E-05	0.002301703	Protein
FAM212A	203.2078836	-1.624320168	3.24E-06	0.000346969	Protein
FLNB	2378.37103	-1.171037586	2.43E-05	0.001459462	Protein
RP11-861A13.4	196.6847331	-0.870720335	0.002522777	0.038928288	Protein
IFT57	2342.127367	-1.03870668	8.58E-08	2.30E-05	Protein
GCSAM	549.9555373	-1.960937326	5.74E-11	6.86E-08	Protein
CD200	290.3387628	-2.162707965	1.54E-06	0.000202046	Protein
BTLA	458.27315	-0.971944601	0.003242499	0.046053292	Protein
RP11-271C24.3	32.51047424	-1.123867481	0.002412791	0.037777416	Protein
GRAMD1C	420.977874	-1.87002481	0.000304794	0.009409971	Protein
CD80	309.2855994	-1.805091557	3.23E-06	0.000346969	Protein
RP11-18H7.1	34.14660829	-1.455588545	0.000331008	0.009962048	Protein
IQCB1	809.4850443	-0.566559373	0.001262386	0.025036052	Protein
EAF2	2779.893691	-1.130919874	6.51E-06	0.000553563	Protein
MCM2	1050.993916	-1.141899476	3.63E-06	0.000378495	Protein
PODXL2	172.9882315	-1.108208797	0.003398058	0.047460915	Protein
MBD4	2760.215629	-0.700954577	1.37E-07	3.22E-05	Protein
ZBTB38	2743.148724	-0.756600991	2.82E-05	0.001626781	Protein
SMC4	792.9948221	-0.544748527	0.002493893	0.038788822	Protein
ST6GAL1	5731.799793	-0.621102592	0.000350758	0.010390033	Protein
UTS2B	28.74469437	-2.091752464	0.000223387	0.00769165	Protein
TCTEX1D2	48.00493227	-0.962893715	0.002080703	0.034292484	Protein
BDH1	361.0942577	-0.768831674	0.000540022	0.014179813	Protein
ADD1	7764.269932	-0.537077717	0.000325841	0.009874324	Protein
SEPSECS-AS1	81.46590399	-0.782560578	0.003061858	0.044447637	Protein
SEL1L3	7093.302931	-1.210556014	2.52E-06	0.000285832	Protein
TLR10	3138.704698	-1.805878814	5.16E-09	2.42E-06	Protein
TMEM156	1418.856639	-1.581492052	1.25E-06	0.00017065	Protein
BEND4	119.2096118	-2.057471424	1.33E-05	0.000909068	Protein
TEC	144.7957373	-1.036383968	0.001207133	0.024238501	Protein
USP46	227.5502319	-0.981947546	1.14E-05	0.000810257	Protein
HOPX	3186.975397	-0.90868033	4.12E-06	0.000416427	Protein
STAP1	907.1808316	-1.455252803	3.02E-05	0.001681176	Protein
PARM1	2680.295271	-2.206170416	1.50E-07	3.25E-05	Protein
BANK1	9980.485931	-1.416926009	1.52E-05	0.001005697	Protein
SLC9B2	438.9635456	-1.324598977	0.000122793	0.004893856	Protein
TBCK	583.9642434	-0.654686592	0.000174825	0.006422608	Protein
TIFA	881.1532258	-0.924601086	0.001233068	0.024683887	Protein
RP11-102N12.3	329.6538738	-1.001492217	0.000100637	0.004235505	Protein
SLC25A4	424.2566273	-1.015709868	0.003651866	0.049210396	Protein
SNX25	399.6052513	-0.986943147	0.00234075	0.037180878	Protein
ANKRD33B	86.52951656	-1.209245934	0.003317494	0.046915783	Protein
OXCT1	967.2545159	-0.589426549	0.000373224	0.010811997	Protein
CD180	2261.696288	-1.111089491	1.96E-07	3.79E-05	Protein
RAD17	1131.115989	-0.857931907	1.27E-05	0.000877562	Protein
POLK	1135.188503	-0.821639631	2.15E-07	4.05E-05	Protein
MEF2C	7481.701138	-0.860729538	6.25E-10	4.33E-07	Protein
CTC-454M9.1	120.5375233	-2.292624931	8.30E-11	8.40E-08	Protein
CSNK1G3	1419.41908	-0.641730073	0.000754278	0.017620361	Protein
3-Mar	459.0603498	-1.239669566	4.83E-06	0.000441723	Protein
C5orf63	89.42374565	-1.172121018	0.000641616	0.01580249	Protein
CTC-228N24.3	424.6662323	-0.74909201	5.08E-05	0.002463847	Protein
CDKN2AIPNL	585.4364122	-0.540877841	0.001703342	0.03031441	Protein
CXXC5	5901.210246	-0.821903899	4.85E-05	0.002388791	Protein
CD74	221646.4327	-0.594849685	5.18E-05	0.002484372	Protein
ADAM19	960.8672478	-1.007003411	1.98E-05	0.001219675	Protein
EBF1	629.964655	-1.602782924	4.89E-05	0.002388791	Protein
BTNL9	195.0444438	-2.716577166	6.18E-06	0.000533148	Protein
HIST1H2BD	102.1095291	-1.432669022	3.11E-05	0.001724098	Protein
HIST1H4I	234.6773182	-0.869042271	3.41E-08	1.09E-05	Protein
HIST1H2BK	554.0552817	-0.90490649	4.14E-09	2.09E-06	Protein
GNL1	1173.83533	-0.674942279	3.69E-06	0.000381875	Protein
LTB	14044.21956	-0.946180356	6.27E-05	0.002903316	Protein
NCR3	1145.516327	-0.807324515	0.0005482	0.014192779	Protein
DDAH2	1562.083608	-0.568470177	0.001236822	0.024683889	Protein
VARS	4297.652563	-0.575281765	0.000478296	0.013050925	Protein
LSM2	694.3040688	-0.574317551	4.84E-06	0.000441723	Protein
EHMT2	1044.702587	-0.501095566	5.33E-06	0.000473164	Protein
HCG23	65.97345861	-2.18929875	0.000185697	0.006728057	Protein
HLA-DOB	925.3634118	-1.446524952	4.75E-06	0.00044033	Protein
HLA-DOA	3784.133148	-0.981768709	1.36E-05	0.000925799	Protein
DAXX	2666.883685	-0.668666326	7.77E-06	0.000619421	Protein
ITPR3	234.7208515	-0.971099964	0.002258148	0.036204142	Protein
ETV7	360.5336682	-1.661768654	9.88E-05	0.004191898	Protein
CPNE5	4806.583269	-2.098187656	6.37E-08	1.75E-05	Protein
CCDC167	1494.177717	-1.496118008	5.43E-09	2.46E-06	Protein
DNAH8	175.5218258	-2.010953713	0.000235696	0.007885731	Protein
RP11-46B11.5	61.11867517	-1.290715433	0.001774018	0.031067758	Protein
RP11-393I2.4	36.24738853	-1.317787103	0.00203339	0.033885017	Protein
RNGTT	1611.389613	-1.184240752	5.63E-08	1.62E-05	Protein
UBE2J1	10985.16197	-0.659046133	4.87E-06	0.000441723	Protein
QRSL1	2579.404809	-1.343045114	3.33E-08	1.09E-05	Protein
CD24	1078.15004	-1.552550661	1.77E-05	0.001116456	Protein
SLC16A10	216.9946967	-1.569952787	0.00022399	0.00769165	Protein
ZC3H12D	209.4703092	-1.151017445	0.002982782	0.043491741	Protein
MTHFD1L	259.9524553	-1.013198959	0.003751058	0.049907332	Protein
EZR	19210.79458	-0.695526778	2.93E-05	0.001666101	Protein
RP1-56L9.7	26.71459091	-0.967877141	0.002720227	0.041028017	Protein
AMZ1	46.57273419	-2.228518836	5.83E-05	0.002738815	Protein
AC005083.1	56.20055238	-1.707326262	0.003521776	0.048500937	Protein
CDCA7L	1463.178897	-0.953111946	0.001883757	0.032313344	Protein
AC002480.6	51.32949184	-1.33863733	0.000250989	0.008201104	Protein
IGF2BP3	269.8521619	-2.106882096	3.59E-09	1.89E-06	Protein
SCRN1	2404.608131	-0.652199299	0.001121344	0.023178842	Protein
ZNF92	931.2528509	-0.636416132	0.001858642	0.031954071	Protein
PHTF2	1458.506778	-0.793243925	0.000337653	0.010115752	Protein
CDK14	1412.415949	-1.779137572	3.39E-10	2.62E-07	Protein
STAG3	86.57217721	-1.607065093	7.21E-06	0.000589076	Protein
TRIP6	197.226037	-1.051268494	0.000636167	0.0157272	Protein
SH2B2	1063.010019	-1.500764538	2.76E-08	9.51E-06	Protein
WNT16	35.02005799	-1.531368885	0.002927105	0.042901191	Protein
FAM3C	538.5851365	-0.878486187	2.76E-06	0.00031055	Protein
TSPAN33	1688.037727	-0.831123981	2.16E-05	0.001318855	Protein
CNTNAP2	563.1530473	-2.021493719	0.000386947	0.011087409	Protein
EZH2	350.6896897	-0.724120662	0.00229852	0.036760773	Protein
FAM167A	348.1483915	-2.337188685	0.000933776	0.020115116	Protein
BLK	4976.148022	-1.612348363	8.47E-05	0.003726836	Protein
RP11-148O21.2	38.87148674	-1.726740231	0.000923749	0.020081237	Protein
FDFT1	4999.354592	-0.642640701	6.18E-08	1.73E-05	Protein
RHOBTB2	999.6014653	-1.722310956	8.00E-11	8.40E-08	Protein
PNOC	1021.867695	-1.597893922	1.78E-06	0.000220741	Protein
PLPP5	3036.813833	-1.609520601	8.36E-09	3.55E-06	Protein
SDR16C5	134.3690491	-2.875624831	3.22E-07	5.51E-05	Protein
TOX	796.9775374	-1.08694289	9.06E-07	0.000130933	Protein
CA8	97.56271515	-2.356630593	0.000403873	0.011467705	Protein
CHD7	1093.448647	-0.99887615	0.000137294	0.005310854	Protein
AC022182.1	59.89272555	-1.6365898	0.000530471	0.014009541	Protein
MSC	175.3327261	-1.502369602	1.33E-05	0.000909068	Protein
E2F5	203.2229368	-0.971296226	0.000489568	0.013248563	Protein
RP11-219B4.3	47.99256528	-1.403846758	0.0009309	0.020113374	Protein
SPAG1	221.7794715	-0.79125542	0.000855816	0.019045167	Protein
PKHD1L1	61.42645064	-1.482661428	0.000266941	0.008563159	Protein
MTSS1	3135.270408	-0.693636751	4.22E-06	0.000423694	Protein
PVT1	420.8120437	-0.81540884	0.000278273	0.00888311	Protein
ZNF251	184.6471578	-1.189486627	0.000227806	0.007721918	Protein
UHRF2	598.256468	-0.999416132	4.76E-09	2.32E-06	Protein
ZDHHC21	274.6806344	-0.975807486	3.21E-06	0.000346969	Protein
NFX1	1726.571418	-0.558254587	9.65E-05	0.004118915	Protein
PAX5	619.7198272	-1.148879796	0.00081448	0.018564114	Protein
RP11-297B17.3	27.95583529	-1.705622753	0.000432783	0.012110557	Protein
ZCCHC7	1724.612595	-0.68541009	7.13E-05	0.003222256	Protein
FBXO10	49.76741762	-2.172001963	8.31E-07	0.000122806	Protein
DUX4L50	197.1264836	-1.152141023	5.68E-08	1.62E-05	Protein
RP11-63P12.6	160.4843768	-0.665236475	0.001641198	0.029745163	Protein
TLE1	2051.20549	-1.618924597	9.56E-07	0.000135143	Protein
CKS2	367.1676437	-0.90335979	0.00275906	0.041566042	Protein
AKAP2	49.0126698	-1.208208076	0.000235147	0.007885731	Protein
STRBP	2173.559589	-1.10688165	2.54E-05	0.001509513	Protein
NEK6	2070.402208	-0.748602324	6.63E-07	0.000105913	Protein
ARPC5L	1751.499627	-0.524111753	0.001614297	0.029487819	Protein
WDR34	758.3286953	-1.624797237	1.12E-07	2.77E-05	Protein
RAPGEF1	1868.496173	-0.56466609	0.001888467	0.03233999	Protein
AK8	103.1013636	-1.696260922	0.002948842	0.043092416	Protein
C9orf9	116.7799556	-1.458964734	0.00050515	0.01352039	Protein
VAV2	938.743646	-0.946578705	1.27E-06	0.000172038	Protein
RP11-374P20.5	799.3594729	-0.61477375	0.001919142	0.032614106	Protein
FUT7	415.8676729	-0.947059686	0.000330017	0.009954998	Protein
PFKP	1946.45435	-0.723723457	0.000154286	0.005732124	Protein
USP6NL	1099.089493	-0.745090161	0.003620676	0.049210396	Protein
C10orf128	897.63413	-0.64178658	0.003589101	0.048915907	Protein
ANK3	591.2858757	-1.34394118	3.12E-06	0.000342301	Protein
ARID5B	2839.337553	-0.981340677	1.71E-05	0.001087526	Protein
HERC4	814.0301203	-0.547282642	0.001286294	0.025174609	Protein
RP11-367H5.5	19.91118738	-1.672739846	0.000353679	0.010452992	Protein
ADK	3751.214785	-1.027304245	3.16E-07	5.48E-05	Protein
KCNMA1	279.0689578	-1.800675803	0.000266948	0.008563159	Protein
POLR3A	571.4277176	-0.917754903	0.00190707	0.032573741	Protein
RPS3AP5	95.6032183	-2.67732266	0.001641143	0.029745163	Protein
CPEB3	258.8478872	-1.049397085	0.000610883	0.015391449	Protein
HHEX	1750.440357	-0.721880307	3.29E-06	0.000349044	Protein
PLCE1	54.92316181	-2.171232831	3.80E-05	0.00202463	Protein
NOC3L	729.943217	-1.251731648	9.06E-06	0.00068487	Protein
PDLIM1	3628.524269	-1.765637587	1.75E-09	9.56E-07	Protein
BLNK	1119.855888	-1.140412092	4.10E-05	0.002120791	Protein
KCNIP2	250.9053958	-2.368038419	9.90E-06	0.000727416	Protein
GRK5	487.1450625	-0.864196889	4.45E-06	0.000431675	Protein
PAOX	503.3708507	-0.834279367	1.69E-05	0.001086697	Protein
CD81	1300.851407	-0.865269143	2.88E-06	0.000321346	Protein
ILK	24.40053832	-1.507717673	8.89E-05	0.00387158	Protein
WEE1	887.0799214	-1.792434182	7.34E-09	3.22E-06	Protein
SWAP70	6438.004692	-0.98126286	1.58E-06	0.000203493	Protein
RRAS2	842.6047789	-1.121192197	1.24E-05	0.00086562	Protein
CD82	4597.582838	-0.892973818	7.64E-06	0.000613077	Protein
MS4A1	15721.78126	-1.745713799	1.08E-07	2.77E-05	Protein
CYB561A3	7047.157962	-0.754122161	3.14E-05	0.001733031	Protein
RASGRP2	4380.946017	-0.505013362	0.001089713	0.022749048	Protein
MEN1	874.1722118	-0.535449017	0.003597178	0.048975249	Protein
AP003068.23	161.4027655	-1.199121009	3.73E-06	0.000383539	Protein
RP11-867G23.3	87.87522782	-0.791624002	0.00346691	0.048148678	Protein
POLD4	513.6855178	-0.545012031	1.65E-07	3.38E-05	Protein
TBC1D10C	5338.331739	-0.615210429	7.93E-07	0.000118467	Protein
UVRAG	1930.430393	-0.677822822	2.64E-05	0.001563657	Protein
EED	449.25583	-0.63560218	0.002815827	0.041988387	Protein
CEP295	228.6762568	-0.888643113	0.000166034	0.006133947	Protein
MED17	202.6707287	-0.694046693	0.001793338	0.031281138	Protein
POU2AF1	1817.625721	-1.613966368	4.88E-05	0.002388791	Protein
USP28	2299.098784	-0.962442258	8.91E-06	0.00068487	Protein
RP11-158I9.5	164.7571042	-1.488103058	0.000267984	0.008575498	Protein
VWA5A	527.9152211	-0.715372308	0.003583777	0.048894026	Protein
CHEK1	135.9579653	-1.104494608	0.000671231	0.016317981	Protein
DYRK4	390.2855845	-0.624298526	8.03E-06	0.000628521	Protein
CD27	1832.994428	-0.661016319	0.002880373	0.042537605	Protein
CLECL1	385.0298346	-1.291999056	7.62E-06	0.000613077	Protein
RP11-473N11.2	28.57330283	-1.759295116	0.003700028	0.049495702	Protein
LRMP	1887.103343	-0.847583472	1.52E-08	5.88E-06	Protein
RP11-428G5.5	127.5360098	-1.368320755	0.001698167	0.030288101	Protein
BICD1	344.9954124	-1.098463529	0.000547102	0.014192271	Protein
SPATS2	229.7032532	-1.217194627	0.000127668	0.00501586	Protein
SMAGP	479.025891	-0.885495021	0.001523347	0.028454326	Protein
RP11-693J15.5	152.4319988	-1.193287213	0.002083773	0.034294918	Protein
NUDT4	1753.8098	-0.614143985	1.43E-05	0.000960157	Protein
PWP1	1698.810663	-0.730409697	2.05E-07	3.91E-05	Protein
RP11-689B22.2	118.8615555	-2.450867016	6.87E-07	0.000107623	Protein
HVCN1	2292.439962	-0.788740902	1.25E-11	2.35E-08	Protein
HRK	402.6835508	-1.922532703	3.52E-06	0.000369838	Protein
FBXW8	346.1265048	-0.972155644	0.000109315	0.004492842	Protein
GCN1	1894.404393	-0.689350078	0.002237787	0.036023717	Protein
BCL7A	966.6769954	-1.248282862	4.06E-06	0.000413594	Protein
KNTC1	155.6847349	-0.980284068	0.001681075	0.030080948	Protein
HIP1R	1401.441974	-1.197104509	0.002148709	0.035035218	Protein
PUS1	330.9184729	-0.583265292	0.003532005	0.048590931	Protein
LINC00539	104.341176	-1.209765462	0.001752374	0.030853038	Protein
KIAA0226L	824.5032333	-1.106215016	4.26E-06	0.000423694	Protein
ABCC4	593.5081548	-1.108066701	4.58E-06	0.000434395	Protein
CDC16	733.6065787	-0.519392815	0.003766784	0.049936703	Protein
COCH	1398.708651	-2.136736788	2.19E-06	0.000257541	Protein
DNAAF2	1155.458737	-0.767153873	5.89E-05	0.002748859	Protein
VCPKMT	403.1272052	-1.067450697	2.37E-07	4.35E-05	Protein
MTHFD1	2362.388181	-1.021306437	2.29E-08	8.15E-06	Protein
CTD-2509G16.5	118.4695204	-1.978457448	0.00014633	0.005562221	Protein
FUT8	495.3722349	-0.935886991	3.43E-05	0.001858244	Protein
CTD-2325P2.3	20.02612119	-2.019188894	0.001279821	0.025125045	Protein
TTC9	608.267179	-0.577669319	0.003579826	0.048894026	Protein
TMED8	1138.344908	-0.583064768	0.002905224	0.042644545	Protein
UBR7	1289.089657	-0.599157862	0.000393737	0.011233048	Protein
CRIP2	1353.734039	-1.541332914	0.000112364	0.00457429	Protein
IGHE	2047.519734	-4.693746431	1.25E-20	1.65E-16	Protein
IGHG4	2690.00331	-2.488815272	1.63E-07	3.38E-05	Protein
RP11-731F5.2	106.0965264	-1.934349747	0.000253996	0.008268716	Protein
AL122127.25	55.04552173	-1.596722748	0.00073785	0.017315345	Protein
KIAA0125	788.3641945	-1.604504978	4.59E-06	0.000434395	Protein
IGHV1-2	2658.608643	-3.797426373	5.40E-18	3.55E-14	Protein
IGHV2-5	135.2162981	-2.058767984	0.000132886	0.005186114	Protein
IGHV4-30-2	128.040534	-1.768752563	0.000613038	0.01541621	Protein
IGHV1-46	1211.574547	-2.66197829	9.06E-06	0.00068487	Protein
IGHV4-55	45.53473346	-2.135656013	4.33E-05	0.00219728	Protein
IGHV1-69	116.4042492	-2.621491704	2.22E-05	0.001344535	Protein
IGHV5-78	132.987365	-1.170599414	0.002495084	0.038788822	Protein
RP11-16E12.2	132.1290142	-1.846208371	2.79E-05	0.00161914	Protein
C15orf57	607.8243495	-0.890207355	9.76E-07	0.000136507	Protein
TEX9	375.5315723	-1.533830485	0.000513803	0.013679225	Protein
RP11-358M11.2	1108.31061	-1.254499547	6.33E-05	0.002909906	Protein
SNX22	736.6363808	-1.659726883	4.75E-06	0.00044033	Protein
CTD-3185P2.1	18.27263637	-1.676951802	0.000226454	0.007715852	Protein
ST20	47.55731928	-0.819491274	0.002065525	0.034170801	Protein
RP11-561C5.5	64.77814592	-1.912626214	2.96E-05	0.001676123	Protein
SEMA4B	2659.91451	-0.724381115	0.000676169	0.016377476	Protein
NTHL1	588.9600918	-1.096077552	1.06E-05	0.000776263	Protein
CIITA	3657.108739	-0.840298842	9.87E-06	0.000727416	Protein
RMI2	133.4578191	-1.17574106	0.000851657	0.019002405	Protein
GGA2	6691.489984	-0.688628618	1.17E-05	0.000825289	Protein
IL4R	3873.589943	-1.294039866	1.07E-10	1.01E-07	Protein
RABEP2	265.8382562	-1.086760128	6.68E-07	0.000105913	Protein
CD19	2455.543885	-1.614316407	3.92E-05	0.002061409	Protein
AC009133.17	292.8140642	-1.395211583	2.69E-05	0.001584078	Protein
DCTPP1	764.9334102	-0.602134271	5.26E-06	0.000470311	Protein
SHCBP1	341.1356191	-1.732164926	0.000404578	0.011467705	Protein
ADGRG5	1281.848907	-0.742045465	6.86E-05	0.003120258	Protein
DUS2	1301.794569	-1.146120103	7.39E-12	1.62E-08	Protein
SLC7A6	321.3910053	-0.719209521	0.000199566	0.007093768	Protein
TERF2	1448.704528	-1.101161766	4.45E-10	3.25E-07	Protein
PLCG2	3853.701456	-0.600530565	0.001280039	0.025125045	Protein
MYO1C	1096.84777	-1.165260745	1.52E-05	0.001005697	Protein
P2RX5	1126.461533	-1.162589548	0.000466321	0.012803865	Protein
RP11-333E1.1	82.5192021	-1.437942388	4.33E-08	1.33E-05	Protein
SCIMP	4462.669354	-1.006394982	1.65E-10	1.45E-07	Protein
NUP88	2531.009675	-0.554426124	4.06E-05	0.002111063	Protein
TNFRSF13B	770.6607896	-1.27085077	0.001269696	0.025036052	Protein
GRAP	82.18057121	-1.020311611	8.01E-05	0.003560515	Protein
NLK	130.7905448	-0.914401318	0.000572973	0.014747051	Protein
NEK8	326.9977118	-1.087747036	0.002876439	0.042537605	Protein
IKZF3	1119.686848	-0.762516234	0.002035368	0.033885017	Protein
IGFBP4	378.4157948	-2.07694073	1.60E-06	0.000203776	Protein
KAT2A	321.8481874	-0.93780222	0.001129886	0.023182943	Protein
ARL4D	129.4028172	-1.08398067	0.003202833	0.045539085	Protein
NFE2L1	676.4637772	-0.620389475	0.000805999	0.018435657	Protein
ITGA3	185.4244822	-1.815825886	4.86E-05	0.002388791	Protein
ACSF2	464.0390402	-1.081291449	4.00E-05	0.002097194	Protein
CHAD	192.5895614	-1.875440427	8.88E-05	0.00387158	Protein
BRIP1	236.1434897	-2.24646953	1.16E-06	0.000160576	Protein
CD79B	9663.307302	-1.24932556	4.28E-06	0.000423694	Protein
NT5C	563.5388301	-0.615431484	0.000144872	0.005522783	Protein
PCYT2	746.5733206	-0.773647894	0.000266246	0.008563159	Protein
NDC80	136.9974737	-1.702485472	7.26E-05	0.003272151	Protein
TCF4	3940.091655	-0.727448458	0.000547097	0.014192271	Protein
RP11-126O1.6	76.10022537	-1.665915165	0.000601498	0.01528301	Protein
TCF3	1190.673246	-1.004291879	0.000189094	0.006793425	Protein
MKNK2	2369.333614	-0.568233509	0.00085245	0.019002405	Protein
GNG7	1387.451012	-0.934392841	0.000307253	0.00944158	Protein
DOHH	385.0392274	-0.819811507	0.002780559	0.041698868	Protein
TBXA2R	229.4329688	-1.47286508	5.53E-05	0.002623972	Protein
EBI3	366.4917233	-1.73995671	0.001998013	0.03352019	Protein
KDM4B	2156.606121	-0.751844003	1.66E-06	0.000210403	Protein
CD70	168.0347296	-1.502042031	0.000300539	0.009344431	Protein
FCER2	3044.696418	-1.828615397	9.11E-10	5.44E-07	Protein
ACP5	728.5707743	-1.168539302	7.01E-06	0.000580007	Protein
WDR83	142.525746	-0.543792018	0.001079284	0.022567164	Protein
HSH2D	1899.569758	-0.816059723	5.98E-06	0.000520954	Protein
EPS15L1	1192.958222	-1.265511341	2.82E-08	9.51E-06	Protein
SLC25A42	525.7547386	-0.792419616	0.001291394	0.025199437	Protein
CD22	2881.071084	-1.083571645	0.000652585	0.016012673	Protein
PPP1R14A	470.2070542	-1.93299103	1.18E-09	6.73E-07	Protein
AC006129.4	77.68280947	-1.700160901	0.002360049	0.037351815	Protein
CD79A	15939.79661	-1.345711556	0.000154073	0.005732124	Protein
PAFAH1B3	415.7384266	-0.559129367	0.001439901	0.02732696	Protein
ZNF296	676.6918921	-1.04149558	0.000116103	0.004698407	Protein
GEMIN7	608.0451047	-0.645567191	9.16E-07	0.000130933	Protein
PPP1R37	25.40855011	-1.461901791	0.003103792	0.044809073	Protein
CD37	5759.866793	-0.513487287	4.15E-05	0.002134468	Protein
TBC1D17	323.8484421	-0.661847384	0.000251296	0.008201104	Protein
SPIB	1608.559385	-1.149095214	4.21E-05	0.002146949	Protein
AC018755.16	50.58818843	-1.587488886	0.001717359	0.030399327	Protein
NLRP2	173.6601651	-2.15260381	0.001077392	0.022563479	Protein
NOP56	2712.4636	-0.516199862	0.000127761	0.00501586	Protein
RPL41P1	168.8783386	-0.73486248	0.001955224	0.033034842	Protein
ACSS1	3099.847856	-0.516753815	0.000149291	0.005658424	Protein
DUX4L37	19.78188723	-1.189168685	1.64E-05	0.001056211	Protein
PDRG1	458.0663546	-0.630779644	0.00169956	0.030288101	Protein
MAP1LC3A	92.03993094	-1.153834416	2.31E-05	0.001395988	Protein
MYL9	140.9604549	-1.609221535	0.000369667	0.01073258	Protein
TGM2	379.7721543	-1.063381702	0.000967457	0.020723114	Protein
PPP1R16B	2105.0903	-0.611472966	0.003641687	0.049210396	Protein
PKIG	402.7946656	-1.325291267	2.51E-06	0.000285832	Protein
RPS2L1	44.60489811	-1.76832496	0.000557128	0.014395569	Protein
CD40	1985.072855	-1.000899482	4.27E-07	7.11E-05	Protein
BCAS4	1176.233515	-1.384641019	2.38E-07	4.35E-05	Protein
PPIAL3	152.4560693	-1.310998136	0.002340767	0.037180878	Protein
MIR155HG	63.01061771	-1.342916307	0.002300343	0.036760773	Protein
MRPL39	461.9078017	-0.509331653	0.001845212	0.031808925	Protein
DOPEY2	1577.741551	-0.813922121	0.00011141	0.004550518	Protein
BACE2	1140.213465	-1.920629547	7.98E-06	0.000628521	Protein
SLC37A1	421.8935028	-0.569717786	0.001331708	0.025681267	Protein
LL22NC03-2H8.5	73.41437465	-1.437344596	0.00138998	0.02653268	Protein
IGLV1-44	383.2302328	-1.296661383	0.000297358	0.009267424	Protein
IGLV7-43	167.3353688	-2.306079154	0.000301644	0.009356651	Protein
IGLV1-40	920.7854513	-2.042592015	1.51E-07	3.25E-05	Protein
IGLV3-19	1424.312877	-2.268381918	8.03E-06	0.000628521	Protein
IGLV3-1	1354.357683	-2.132659592	0.000178756	0.00651386	Protein
IGLC7	57.1364804	-2.656669319	3.53E-05	0.001893952	Protein
VPREB3	1389.113976	-1.514133051	6.65E-06	0.00055733	Protein
CHCHD10	89.03670649	-0.690117226	0.000762317	0.01774512	Protein
GUCD1	6174.82293	-0.747401501	5.36E-06	0.000473164	Protein
MCM5	3191.517242	-0.508617422	7.38E-05	0.003314686	Protein
MGAT3	45.80140226	-2.613036489	1.41E-06	0.000189756	Protein
TOB2	1300.968217	-0.86388073	1.70E-08	6.39E-06	Protein
SREBF2	3305.871678	-0.649068254	7.11E-05	0.003222256	Protein
SHISA8	173.9917185	-3.166973703	1.04E-14	4.54E-11	Protein
TNFRSF13C	1460.334718	-1.560043498	8.97E-06	0.00068487	Protein
RP11-706O15.1	122.0718053	-0.648724026	0.00365808	0.049243678	Protein
FAM3C2	12.03021216	-1.31356356	0.001269133	0.025036052	Protein
SLC9A7	1058.282802	-0.898163398	9.50E-06	0.000705555	Protein
RP13-188A5.1	70.568656	-1.219249191	0.001134738	0.023246219	Protein
PDZD11	516.1569715	-0.569969081	0.000407683	0.011512636	Protein
IL13RA1	6130.049972	-0.859750202	1.84E-06	0.000222209	Protein
RNF113A	939.2978853	-0.503927816	0.000218722	0.007590065	Protein
FHL1	482.5779004	-0.720395444	0.000658225	0.016031447	Protein
