# Supplementary material for: Impact of vaccine type on HIV-1 vaccine elicited antibody durability and B cell gene signature
Source: Sci Rep. 2020 Aug 3;10:13031. doi: 10.1038/s41598-020-69007-w (PMC7398916; doi:10.1038/s41598-020-69007-w)
Supplement: Supplementary file 2 — Supplementary Data Table S2. [file 41598_2020_69007_MOESM2_ESM.csv]

Additional data table S2. Results of gene set enrichment analysis to show pathway-level differences between protein and MVA.
	MVA_UP	Protein_UP
KEGG_CYTOKINE_CYTOKINE_RECEPTOR_INTERACTION	0.001343099	1
KEGG_PHOSPHATIDYLINOSITOL_SIGNALING_SYSTEM	1	0.194898928
KEGG_LYSOSOME	0.001194983	1
KEGG_CELL_ADHESION_MOLECULES_CAMS	0.040642976	1
KEGG_TOLL_LIKE_RECEPTOR_SIGNALING_PATHWAY	0.002049825	1
KEGG_NOD_LIKE_RECEPTOR_SIGNALING_PATHWAY	0.094642221	1
KEGG_RIG_I_LIKE_RECEPTOR_SIGNALING_PATHWAY	0.140721378	1
KEGG_CYTOSOLIC_DNA_SENSING_PATHWAY	0.072989952	1
KEGG_HEMATOPOIETIC_CELL_LINEAGE	0.040642976	0.249301697
KEGG_B_CELL_RECEPTOR_SIGNALING_PATHWAY	1	0.037156159
KEGG_INTESTINAL_IMMUNE_NETWORK_FOR_IGA_PRODUCTION	1	0.110091219
BIOCARTA_GRANULOCYTES_PATHWAY	0.002529683	1
BIOCARTA_LYM_PATHWAY	0.044416174	1
BIOCARTA_LAIR_PATHWAY	0.024231456	1
BIOCARTA_CTL_PATHWAY	0.085679616	1
BIOCARTA_MONOCYTE_PATHWAY	0.044416174	1
BIOCARTA_NTHI_PATHWAY	0.013469503	1
BIOCARTA_NFKB_PATHWAY	0.013469503	1
BIOCARTA_NKT_PATHWAY	0.085679616	1
BIOCARTA_IL1R_PATHWAY	0.034655721	1
BIOCARTA_TCYTOTOXIC_PATHWAY	0.083694764	1
BIOCARTA_THELPER_PATHWAY	0.013469503	1
BIOCARTA_TOLL_PATHWAY	0.044416174	1
GO_REGULATION_OF_B_CELL_RECEPTOR_SIGNALING_PATHWAY	1	0.148366296
GO_B_CELL_HOMEOSTASIS	0.617982886	0.07683855
GO_NEGATIVE_REGULATION_OF_B_CELL_ACTIVATION	0.067741911	0.141485025
GO_B_CELL_PROLIFERATION	0.873181658	0.022548939
GO_POSITIVE_REGULATION_OF_B_CELL_PROLIFERATION	0.305245557	0.0040545
GO_B_CELL_MEDIATED_IMMUNITY	0.934717309	0.00171124
GO_B_CELL_DIFFERENTIATION	1	0.141485025
GO_B_CELL_ACTIVATION	1	0.00171124
GO_REGULATION_OF_B_CELL_APOPTOTIC_PROCESS	1	0.175663271
GO_REGULATION_OF_B_CELL_ACTIVATION	0.067741911	0.000130311
GO_REGULATION_OF_B_CELL_PROLIFERATION	0.067741911	0.00171124
GO_POSITIVE_REGULATION_OF_B_CELL_ACTIVATION	0.452114725	0.000950689
GO_B_CELL_RECEPTOR_SIGNALING_PATHWAY	0.936625446	2.91E-05
GO_NEGATIVE_REGULATION_OF_B_CELL_APOPTOTIC_PROCESS	1	0.129389994
GO_B_CELL_ACTIVATION_INVOLVED_IN_IMMUNE_RESPONSE	0.545494285	0.17350802
