# Supplementary material for: Impact of vaccine type on HIV-1 vaccine elicited antibody durability and B cell gene signature
Source: Sci Rep. 2020 Aug 3;10:13031. doi: 10.1038/s41598-020-69007-w (PMC7398916; doi:10.1038/s41598-020-69007-w)
Supplement: Supplementary file 3 — Supplementary Data Table S3. [file 41598_2020_69007_MOESM3_ESM.csv]

Additional data table S3. Results of BONITA pathway analysis. Log10 p-values provided for several contrasts.
code	pathway	094-Durable vs Transient	105-T2 -Durable vs Transient	105-T3 -Durable vs Transient	205-T4 -Durable vs Transient
10	Glycolysis / Gluconeogenesis	0.003356486	0.017293261	0.002631789	0.003964428
20	Citrate cycle (TCA cycle)	0.004006987	0.03081557	0.026958873	0.002782427
190	Oxidative phosphorylation	0.006415068	0.04793037	0.001074306	0.006593252
3018	RNA degradation	0.171987529	0.109325191	0.109521878	0.140667527
3320	PPAR signaling pathway	0.047842943	0.488395268	0.235645356	0.107104836
4012	ErbB signaling pathway	0.595187964	0.010315431	0.066338768	0.016863962
4060	Cytokine-cytokine receptor interaction	0.968178817	0.328886845	0.607060106	0.034628337
4110	Cell cycle	0.218854602	0.03016328	0.001148907	0.003552124
4144	Endocytosis	0.014529118	0.015647494	0.035331703	0.003298248
4150	mTOR signaling pathway	0.022393399	0.005778602	0.001567135	0.006548331
4210	Apoptosis	0.263792084	0.071098367	0.208936078	0.078498286
4350	TGF-beta signaling pathway	0.605512343	0.036353038	0.080702206	0.04411635
4370	VEGF signaling pathway	0.240706172	0.019918235	0.10663583	0.013770034
4514	Cell adhesion molecules (CAMs)	0.076467398	0.112447418	0.054399923	0.035905631
4610	Complement and coagulation cascades	0.236933486	0.977557083	0.365813087	0.161926719
4612	Antigen processing and presentation	0.12918829	0.166844963	0.395458692	0.076945743
4620	Toll-like receptor signaling pathway	0.711382991	0.068015282	0.611402448	0.171198939
4621	NOD-like receptor signaling pathway	0.522325581	0.034565373	0.058794274	0.037427189
4622	RIG-I-like receptor signaling pathway	3.405099129	0.048238982	0.151145613	0.178617104
4623	Cytosolic DNA-sensing pathway	3.349448487	0.100137694	0.544112631	0.122999459
4650	Natural killer cell mediated cytotoxicity	0.05579823	0.151124531	0.05615834	0.007951331
4660	T cell receptor signaling pathway	0.559127561	0.031430849	0.404430395	0.138921624
4662	B cell receptor signaling pathway	0.94604119	0.023492595	0.442749901	0.11122722
4664	Fc epsilon RI signaling pathway	0.05603169	0.02742935	0.021928766	0.005932415
4666	Fc gamma R-mediated phagocytosis	0.029557108	0.022977732	0.165239814	0.001586123
4672	Intestinal immune network for IgA production	0.254735676	0.216648655	0.167849346	0.044936118
