# Supplementary material for: Impact of vaccine type on HIV-1 vaccine elicited antibody durability and B cell gene signature
Source: Sci Rep. 2020 Aug 3;10:13031. doi: 10.1038/s41598-020-69007-w (PMC7398916; doi:10.1038/s41598-020-69007-w)
Supplement: Supplementary file 4 — Supplementary Data Table S4. [file 41598_2020_69007_MOESM4_ESM.csv]

Additional data table S4. Genes correlated with half life.
CV > 0.2		pval< 0.005
mean > 5		r>0.7
Protein
	SLC25A33	SRSF11	SCYL3	ERLEC1	KIAA1841	PAX8-AS1	PSMD1	CCR2	PHF7	TBC1D23	NDUFB5	POLR2H	DHX15	SMARCAD1	METAP1	C4orf27	ARL15	BTN3A1	NUP43	SNX13	TMEM168	XPO7	PEX2	ZBTB10	IMPA1	ZNF37A	IDE	KCNQ1	AMIGO2	DNAJC14	ACTR6	DHRS1	PPM1A	UBE3A	ZWILCH	PARP6	FURIN	SF3B3	KAT7	SEH1L	DNMT1	HOMER3	ARFGEF2	TMEM50B	WRB	MPST	POLA1	USP9X
p-value	0.00	0.00	0.00	0.00	0.00	0.00	0.00	0.00	0.00	0.00	0.00	0.00	0.00	0.00	0.00	0.00	0.00	0.00	0.00	0.00	0.00	0.00	0.00	0.00	0.00	0.00	0.00	0.00	0.00	0.00	0.00	0.00	0.00	0.00	0.00	0.00	0.00	0.00	0.00	0.00	0.00	0.00	0.00	0.00	0.00	0.00	0.00	0.00
r-value	0.74	-0.72	-0.78	-0.73	0.74	-0.77	-0.76	-0.71	0.79	-0.75	-0.80	-0.76	-0.73	-0.73	-0.76	-0.82	-0.77	-0.77	-0.72	-0.71	-0.70	-0.75	-0.70	0.73	-0.74	-0.72	-0.70	0.72	-0.74	-0.85	-0.80	0.75	-0.70	-0.74	-0.70	0.71	0.74	-0.71	0.72	-0.71	-0.73	0.77	-0.83	-0.73	-0.85	0.74	-0.73	-0.76
t-score	144.00	964.00	994.00	968.00	148.00	992.00	984.00	956.00	116.00	982.00	1010.00	986.00	968.00	968.00	988.00	1020.00	992.00	990.00	962.00	956.00	954.00	980.00	954.00	150.00	976.00	964.00	954.00	156.00	976.00	1034.00	1008.00	138.00	954.00	972.00	954.00	162.00	144.00	960.00	158.00	956.00	970.00	130.00	1022.00	966.00	1038.00	146.00	966.00	986.00
CV	0.31	0.24	0.45	0.24	0.52	0.52	0.21	1.06	0.48	0.29	0.21	0.27	0.49	0.34	0.36	0.33	0.46	0.42	0.40	0.32	0.38	0.46	0.25	0.52	0.43	0.48	0.30	0.32	0.56	0.23	0.29	0.27	0.25	0.26	0.43	0.36	0.34	0.35	0.20	0.31	0.22	0.35	0.21	0.25	0.29	0.41	0.37	0.25
Mean	16.80	81.80	15.20	34.98	5.88	27.36	116.02	86.98	8.21	36.17	59.79	14.50	67.15	25.33	25.08	14.07	16.68	64.41	10.55	31.40	14.52	41.22	37.54	12.14	17.62	9.69	48.67	41.94	9.86	21.83	25.06	25.20	23.95	111.48	12.47	20.79	83.00	125.06	63.16	29.19	45.60	16.28	48.27	39.38	18.56	40.91	14.84	93.16
MVA
p-value	RNVU1-19	URB2	CEBPZOS	QRICH1	BASP1	LCP2	SIMC1	SNX13	ING3	UBR5	FXN	STOM	ARFIP2	LAG3	SNRNP35	NUFIP1	THTPA	EFL1	TAOK2	CFAP20	CBX1	BCAS3	LGALS3BP	ZNF516	GAMT	ABHD17A	ZNF525	IFT52	IGLV2-8	APOL3	BRD1
r-value	0.00	0.00	0.00	0.00	0.00	0.00	0.00	0.00	0.00	0.00	0.00	0.00	0.00	0.00	0.00	0.00	0.00	0.00	0.00	0.00	0.00	0.00	0.00	0.00	0.00	0.00	0.00	0.00	0.00	0.00	0.00
t-score	-0.81	-0.93	-0.83	-0.90	0.86	-0.85	-0.81	-0.81	0.85	0.83	-0.88	-0.82	-0.84	-0.81	-0.81	-0.81	-0.85	0.85	-0.85	0.87	-0.81	-0.81	-0.84	-0.81	-0.81	-0.87	-0.82	0.84	0.82	-0.83	-0.83
CV	398.00	424.00	402.00	418.00	30.00	408.00	398.00	398.00	32.00	38.00	414.00	400.00	404.00	398.00	398.00	398.00	406.00	34.00	406.00	28.00	398.00	398.00	404.00	398.00	398.00	412.00	400.00	36.00	40.00	402.00	402.00
Mean	0.66	1.15	0.31	0.35	0.29	0.31	0.84	0.35	0.33	0.27	0.22	0.23	0.26	0.72	0.52	0.62	0.59	0.34	0.65	0.33	0.36	0.33	0.59	0.29	0.46	0.20	1.05	0.28	1.87	0.32	0.29
	10.07	10.29	23.21	25.43	86.24	129.26	7.13	24.69	31.64	34.39	11.09	152.90	37.99	6.30	12.06	6.69	5.75	27.52	8.80	18.77	23.33	39.35	47.32	23.55	5.61	89.92	6.90	38.41	31.56	74.59	8.67
combined protein		p<.05 for each
	ABCD3	MR1	INPP4A	NCK1	USO1	FAM175A	HERC3	ARL15	SMAD5	SYNJ2	SNX13	TSPAN33	UBE3C	PPP2R1B	ST14	ARID2	CAND1	NUFIP1	ADAL	RAB40C	IL32	GPATCH8	TOB1	GAMT	CSE1L	SRRD
p-value	0.01	0.05	0.05	0.02	0.04	0.02	0.01	0.00	0.03	0.01	0.00	0.02	0.01	0.02	0.01	0.04	0.04	0.04	0.02	0.01	0.02	0.03	0.02	0.01	0.01	0.03
r-value	-0.66	-0.53	-0.53	-0.59	-0.55	-0.62	-0.67	-0.77	-0.58	0.63	-0.71	0.59	-0.69	-0.62	0.63	-0.54	-0.53	-0.53	-0.60	0.64	-0.59	0.56	0.60	0.63	-0.66	-0.58
t-score	928.00	856.00	856.00	888.00	866.00	908.00	936.00	992.00	886.00	208.00	956.00	232.00	948.00	908.00	210.00	860.00	858.00	858.00	896.00	202.00	892.00	244.00	226.00	210.00	928.00	882.00
CV	0.46	0.26	0.32	0.25	0.32	0.43	0.27	0.46	0.31	0.46	0.32	0.39	0.21	0.45	0.42	0.32	0.25	0.33	0.64	0.33	0.51	0.26	0.49	0.47	0.30	0.31
Mean	27.26	70.24	75.82	36.75	73.73	7.33	51.09	16.68	20.96	15.78	31.40	80.76	67.05	32.47	78.55	37.34	70.08	6.70	6.49	24.62	121.96	46.23	60.36	7.13	43.72	16.08
combined MVA
	ABCD3	MR1	INPP4A	NCK1	USO1	FAM175A	HERC3	ARL15	SMAD5	SYNJ2	SNX13	TSPAN33	UBE3C	PPP2R1B	ST14	ARID2	CAND1	NUFIP1	ADAL	RAB40C	IL32	GPATCH8	TOB1	GAMT	CSE1L	SRRD
p-value	0.04	0.04	0.02	0.04	0.04	0.01	0.05	0.03	0.02	0.02	0.00	0.04	0.04	0.01	0.04	0.05	0.04	0.00	0.03	0.04	0.03	0.05	0.03	0.00	0.04	0.01
r-value	0.64	-0.65	-0.72	-0.63	-0.64	-0.76	-0.62	-0.66	-0.69	-0.72	-0.81	-0.65	-0.64	-0.75	-0.63	-0.62	-0.64	-0.81	-0.66	-0.63	-0.65	-0.62	-0.65	-0.81	-0.64	-0.78
t-score	80.00	362.00	378.00	358.00	360.00	388.00	356.00	366.00	372.00	378.00	398.00	362.00	360.00	384.00	358.00	356.00	360.00	398.00	366.00	358.00	364.00	356.00	364.00	398.00	360.00	392.00
CV	0.24	0.20	0.28	0.23	0.32	0.44	0.22	0.37	0.50	0.63	0.35	0.38	0.24	0.24	0.54	0.33	0.33	0.62	0.71	0.35	0.31	0.44	0.47	0.46	0.29	0.39
Mean	38.85	71.44	86.26	32.62	76.58	7.80	59.60	20.60	23.56	15.33	24.69	50.47	65.72	32.84	67.80	34.44	71.02	6.69	5.13	22.33	147.67	46.29	51.12	5.61	43.17	13.71
